# Supplementary material for: Underlying reasons for post-mortem diagnosed lung cancer cases – A robust retrospective comparative study from Hungary (HULC study)
Source: Front Oncol. 2022 Nov 25;12:1032366. doi: 10.3389/fonc.2022.1032366 (PMC9732724; doi:10.3389/fonc.2022.1032366)
Supplement: Supplementary Table 1 — Mean annual number of GP visits, specialist visits, hospitalization days, X-ray examinations, chest CT scans, and all CT scans within 7–24 months and within 6 months before death among patients diagnosed with LC post-mortem (population A) or during their lives (population B). LC: lung cancer; SD: standard deviation. [file Table_1.xlsx]

## Sheet: Supll T1 
			Yearly number of event		Difference Post-mortem diagnosed (A) vs Diagnosed (B) population
			Mean	SD (±)	Difference	95%CI		p value
7-24 months before death	GP visit	Post mortem (A)	10.6326	10.6109	-3.11503	-3.87654	-2.35351	<0.001
		Diagnosed (B)	13.7476	11.2918
	Specialist visit	Post mortem (A)	9.17656	12.7345	-10.0264	-10.9845	-9.06833	<0.001
		Diagnosed (B)	19.203	18.6125
	Hospital days	Post mortem (A)	20.6261	39.8971	-2.37567	-5.15795	0.406611	0.0941332
		Diagnosed (B)	23.0018	30.0315
	X-ray	Post mortem (A)	0.440222	0.906475	-0.932078	-1.00655	-0.857607	<0.001
		Diagnosed (B)	1.3723	1.8748
	Chest CT	Post mortem (A)	0.139351	0.461612	-0.762439	-0.803707	-0.72117	<0.001
		Diagnosed (B)	0.901789	1.19675
	All type of CT	Post mortem (A)	0.353919	0.775397	-1.10108	-1.16836	-1.03381	<0.001
		Diagnosed (B)	1.455	1.86857
0-6 months before death	GP visit	Post mortem (A)	15.601	13.3516	-5.88692	-6.8496	-4.92425	<0.001
		Diagnosed (B)	21.4879	14.7897
	Specialist visit	Post mortem (A)	16.8884	17.7379	-13.2381	-14.5473	-11.9289	<0.001
		Diagnosed (B)	30.1264	23.2448
	Hospital days	Post mortem (A)	55.5487	50.7349	-14.5627	-18.238	-10.8875	<0.001
		Diagnosed (B)	70.1115	58.3641
	X-ray	Post mortem (A)	1.64846	2.22619	-1.13352	-1.29992	-0.967113	<0.001
		Diagnosed (B)	2.78197	3.14214
	Chest CT	Post mortem (A)	1.01425	1.31299	-0.882368	-0.978349	-0.786388	<0.001
		Diagnosed (B)	1.89662	1.61479
	All type of CT	Post mortem (A)	2.22565	2.48494	-1.52571	-1.70803	-1.34339	<0.001
		Diagnosed (B)	3.75136	3.13359
